# Supplementary material for: Clinical Effect and Mechanism of Yisui Shengxue Granules in Thalassemia Patients with Mild, Moderate, or Severe Anemia
Source: Evid Based Complement Alternat Med. 2016 Feb 2;2016:1713897. doi: 10.1155/2016/1713897 (PMC4754483; doi:10.1155/2016/1713897)
Supplement: Supplementary file 1 — Eleven Chinese traditional medicine constituent Yisui Shengxue granules. A standard quality control of YSSXG has been described,including identification of five main herbal components of YSSXG by thin-layer chromatography and characterization of YSSXG by high-performance liquid chromatography. [file 1713897.f1.xls]

## Sheet: original data
Mild Anemia					Hemoglobin
No.	Name	Genotype	Gender	Age	before	1st month	2nd month	3rd month
1	刘XX	--SEA/ααCS	Male	8	92	84	95	92
2	曾XX	--SEA/αCSα	Male	25	92	98	99	106
3	卢XX	SEA/4.2	Female	27	92	95	97	98
4	杨X	SEA/CS	Male	16	92	92	102	104
5	江XX	SEA/3.7	Female	9	92	83	92	96
6	黄XX	β17/βE	Male	27	93	94	96	97
7	韦XX	--SEA/αCSα	Female	9	93	96	98	101
8	严XX	SEA/CS	Male	7	93	92	94	98
9	覃XX	SEA/4.2	Male	6	93	89	91	93
10	廖XX	SEA/CS	Female	9	93	83	85	86
11	韦XX	SEA/CS	Male	8	93	87	97	98
12	许XX	--SEA/-α3.7	Male	26	94	104	112	116
13	吴XX	SEA/QS	Female	25	94	89	90	92
14	叶XX	--SEA/ααCS	Male	13	96	93	95	92
15	王XX	--SEA/ααCS	Male	12	96	93	91	87
16	苏XX	--SEA/α4.2	Male	13	99	96	93	101
17	许XX	--SEA/αCSα	Male	30	99	103	106	107
18	梁XX	--SEA/αCSα	Male	17	99	96	100	101
19	周XX	SEA/3.7	Male	11	100	93	104	106
20	谭XX	SEA/CS	Male	19	101	96	102	105
21	华X	--SEA/αCSα	Male	34	105	113	115	122
Moderate anemia					Hemoglobin
No.	Name	Genotype	Gender	Age	before	1st month	2nd month	3rd month
1	李XX	--SEA/-α3.7	Female	24	61	67	82	80
2	农X	--SEA/αCSα	Female	23	61	72	75	77
3	黄XX	--SEA/αCSα	Female	30	63	78	76	77
4	农XX	--SEA/αCSα	Female	6	63	88	86	81
5	农XX	--SEA/αCSα	Female	7	63	80	82	78
6	吴XX	41-42/IVSI-I	Male	30	64	69	73	74
7	邱XX	--SEA/-α3.7 合并β41-42 /βN	Female	7	65	81	79	80
8	黎XX	--SEA/αCSα	Male	10	65	85	85	77
9	唐XX	SEA/CS	Female	12	65	65	66	63
10	韦XX	β17/β-28	Male	13	65	65	66	68
11	覃XX	SEA/CS	Male	9	65	47	66	67
12	覃X	β17/β-28	Female	27	66	64	68	64
13	韦XX	β41-42/β-28	Male	5	68	73	80	86
14	邓XX	SEA/CS	Male	13	69	70	73	74
15	莫XX	--SEA/αCSα	Female	10	70	83	82	79
16	冯X	--SEA/αCSα	Female	23	70	72	79	69
17	周XX	β41-42/β17合并αWSα/αα	Male	9	70	72	69	69
18	黄X	β-29/β17	Male	8	70	69	70	78
19	谭XX	β-28/β-28	Female	25	70	80	78	80
20	黄XX	SEA/CS	Female	7	70	70	74	78
21	黄XX	--SEA/ααCS	Female	14	71	70	73	70
22	李XX	--SEA/ααCS	Female	14	72	77	76	72
23	袁XX	--SEA/ααCS	Male	31	73	79	76	75
24	吴XX	SEA/CS	Male	7	73	75	83	85
25	梁XX	SEA/CS	Male	9	74	74	81	84
26	韦XX	SEA/αCSα	Male	11	75	88	93	94
27	吴XX	SEA/αCSα	Male	14	75	94	93	97
28	黎XX	SEA/αCSα	Female	9	75	82	84	83
29	罗XX	SEA/CS	Female	9	76	67	75	76
30	陈XX	SEA/CS	Male	11	77	77	80	82
31	凌XX	SEA/αCSα	Male	10	79	80	79	76
32	黄XX	β43/βE	Male	23	79	81	83	84
33	李XX	SEA/ααCS	Male	8	80	77	88	83
34	磨XX	SEA/α4.2α	Female	30	80	96	94	97
35	黄XX	β654/βE	Male	19	80	100	100	98
36	陆XX	SEA/3.7	Male	8	80	80	92	94
37	吴XX	SEA/α3.7α	Male	21	81	98	97	100
38	何XX	SEA/CS	Female	13	81	79	80	82
39	罗X	SEA/CS	Male	10	81	82	88	89
40	梁XX	SEA/3.7	Male	7	81	80	85	86
41	何XX	SEA/α4.2α	Female	26	82	92	88	87
42	农XX	SEA/CS	Male	9	82	85	87	90
43	闭XX	β41-42/βE	Female	9	83	85	87	83
44	谢XX	SEA/4.2	Male	12	83	85	87	87
45	卢XX	SEA/αcsα	Male	8	85	85	77	85
46	梁XX	SEA/3.7	Male	7	86	79	88	96
47	甘XX	SEA/4.2	Male	6	86	84	89	90
48	吕XX	SEA/αQSα	Male	13	87	85	84	90
49	杨XX	SEA/ααCS	Female	32	88	93	92	95
50	邓XX	SEA/CS	Male	8	88	81	82	84
51	班X	SEA/3.7	Male	7	88	94	95	96
52	黄XX	SEA/CS	Male	13	89	88	95	97
53	邓XX	SEA/CS	Female	7	89	89	96	99
54	黄XX	SEA/αCSα	Male	23	90	97	94	98
55	滕XX	SEA/CS	Male	13	90	90	95	97
56	严XX	SEA/CS	Female	9	90	97	99	99
Sever anemia					Hemoglobin
No.	Name	Genotype	Gender	Age	before	1st month	2nd month	3rd month
1	岑XX	β41-42/β-28	Female	6	41	68	70	69
2	苏XX	β41-42/β-28	Male	6	43	37	40	33
3	柳X	β17/βE	Female	5	46	54	54	53
4	卢XX	SEA/αCSα	Female	10	51	60	68	70
5	黄XX	SEA/αCSα	Male	6	53	65	67	67
6	农XX	β41-42/βE	Male	9	54	56	57	51
7	赖XX	β-28/β-28	Male	9	54	57	48	50
8	廖XX	β71-72/βE	Female	11	54	62	68	67
9	陈XX	β17/βE	Male	10	58	69	68	66
10	廖X	β17/βE	Male	6	60	73	73	76
